# Supplementary material for: Identification and Comparative Analysis of Long Non-Coding RNA in the Skeletal Muscle of Two Dezhou Donkey Strains
Source: Genes (Basel). 2020 May 4;11(5):508. doi: 10.3390/genes11050508 (PMC7288655; doi:10.3390/genes11050508)
Supplement: Supplementary file 1 [file genes-11-00508-s001.zip › Table S9.xlsx]

## Sheet: Sheet1
Transcript name	Forward Primer sequence(5'to3')	Reverse Primer sequence(5'to3')
GAPDH	ATCTGACCTGCCGCCTGGAG	CGATGCCTGCTTCACCACCTTC
MSTRG.1618	CCTGTCCTGTTCAGCTTGGT	CTGTCTGGCCCAAGGAGTTA
MSTRG.9787	ATTTGCCCCCACTCTCGTAG	TGAGCACACATCCCTGTGAAT
MSTRG.15467	GCCAGCTTCAGATCCTTTGGT	GGAAGCTGGTGACTCTCACT
MSTRG.17926	GGGCTGCCTTCCTTCAGATT	GTGGGTGGCACTGATCCATT
